# Supplementary material for: The E3 ubiquitin ligase component, Cereblon, is an evolutionarily conserved regulator of Wnt signaling
Source: Nat Commun. 2021 Sep 6;12:5263. doi: 10.1038/s41467-021-25634-z (PMC8421366; doi:10.1038/s41467-021-25634-z)
Supplement: Supplementary file 4 — source data [file 41467_2021_25634_MOESM4_ESM.xlsx]

## Sheet: Fig. 1
Quantifications
Fig. 1a											Fig. 1c
Protein level											CK1a/HSP90 level
	CK1a			b-catenin			a-tubulin					CHX+PBS			CHX+Wnt3a
Wnt3a (h)	1	2	3	1	2	3	1	2	3		Time (h)	1	2	3	1	2	3
0	100	100	100	100	100	100	100	100	100		0	100	100	100	100	100	100
1	57.4492	66.542	59.6238	133.493	172.113	52.1649	97.5878	68.9433	124.345		0.5	105.761	89.857	91.0216	99.995	74.833	71.2549
4	42.8918	26.144	31.004	294.789	421.351	83.0957	96.8622	107.537	119.713		1	105.294	86.5684	85.8465	89.4323	48.046	29.1097
6	32.5217	12.1871	48.4861	272.198	1009.87	401.436	82.4037	105.896	111.116		2	93.6044	62.314	71.0545	72.0229	47.3594	27.296
24	14.2628	2.01978	5.37633	559.798	953.734	567.13	66.825	196.618	72.5243		4	85.8988	50.4471	62.2655	37.7587	29.2658	19.4692
											6	58.988	37.9046	50.383	20.8226	15.02	19.8518
Fig. 1b											8	13.4835	21.7939	39.1878	5.78132	10.0801	15.4031
Expression/GAPDH											10	14.6754	14.6754	25.9504	4.61335	4.16532	1.65703
	AXIN2			CK1a			TBP				12	19.43	14.2872	19.43	0.356752	1.03719	1.50681
Wnt3a (h)	Mean	SEM	N	Mean	SEM	N	Mean	SEM	N
0	1	0.02599	3	1	0.05198	3	1	0.1	3		Fig. 1d-e
0.5	1.09156	0.06518	3	0.992703	0.0696	3	0.91074	0.05841	3		CK1a/a-tubulin level
1	1.09736	0.20882	3	0.950117	0.02333	3	0.98597	0.10252	3			PBS			Wnt3a
2	1.31592	0.11592	3	0.94069	0.18362	3	0.99327	0.13532	3			1	2	3	1	2	3
4	1.57609	0.12936	3	0.950384	0.13431	3	0.99238	0.05227	3		DMSO	100	100	99.9999	69.1703	62.5028	59.8368
6	2.31909	0.28268	3	1.03669	0.11547	3	0.88096	0.0441	3		MG132	116.504	84.4172	100.913	102.704	77.4923	98.7566
8	2.35534	0.33456	3	1.05494	0.05774	3	0.94199	0.05552	3			PBS			Wnt3a
12	2.8585	0.43223	3	0.962847	0.12019	3	0.98847	0.06029	3			1	2	3	1	2	3
16	3.38097	0.29049	3	1.00312	0.02906	3	0.95559	0.05145	3		DMSO	100	100	100	74.4764	35.921	70.062
24	3.18932	0.31362	3	1.10335	0.17098	3	0.89121	0.10464	3		BA	112.929	81.266	119.347	60.153	33.083	72.305

## Sheet: Fig. 2
Quantifications
Fig. 2b
CK1a/HSP90 level
	siCTRL			siCRBN
CHX+Wnt3a (h)	1	2	3	1	2	3
0	100	100	100	100	100	100
0.25	82.1983	77.022	73.1572	85.455	91.0152	101.107
0.5	62.5261	77.8894	35.9291	75.4791	63.8195	105.097
1	56.9451	50.1738	34.2736	72.93	85.3727	92.4382
2	59.9368	49.2078	31.1923	78.132	68.132	115.101
4	52.8313	42.6993	16.3667	62.8617	72.8617	92.2959
6	39.2146	30.9105	10	57.8279	79.5814	150
8	27.8928	12.3662	0	83.4431	65.6813	100

## Sheet: Fig. 3
Quantifications
Fig. 3a
Protein level
	CK1a			Axin1			APC			GSK3β			β-Catenin			P-β-Cat S45			P-β-Cat S33,37,T41			α-Tubulin
Wnt3a (h)	1	2	3	1	2	3	1	2	3	1	2	3	1	2	3	1	2	3	1	2	3	1	2	3
0	100	100	100	100	100	100	100	100	100	100	100	100	100	100	100	100	100	100	100	100	100	100	100	100
1	58.7379	62.8032	62.0183	102.941	110.084	110.811	89	101	108	83.3204	94.4048	94.1176	180	298	207	51.3254	27.9088	37.0591	66.1041	49.8658	62.7053	100.763	101.732	101.863
4	34.466	43.531	48.8073	172.794	108.403	109.009	105	79	84	86.2621	80.3333	92.9231	302	411	399	29.4147	15.779	15.9302	31.1007	23.09	24.6115	103.817	101.732	100.621
6	26.9417	39.0836	28.0734	144.118	102.521	109.009	101	88	92	70.3884	63.6905	80.181	347	456	523	13.4584	7.81657	6.96718	25.6812	20.3509	17.0172	108.397	98.2684	101.863

## Sheet: Fig. 4
Quatifications
Fig. 4b								Fig. 4c
CK1a level								CK1a level
	PBS			Wnt3a						Flag-CRBN
HA-CK1a	1	2	3	1	2	3			Empty vector	WT	N351G	Y355A	H357D	W386S	V388K
WT	100	100	100	64.4209	71.3441	62.6202		1	100	65.8372	99.3814	90.7088	94.2075	129.776	86.1519
I37E	100	100	100	100.35	111.159	103.833		2	100	64.4567	91.4879	100.824	93.196	69.4405	101.041
T38A	100	100	100	117.198	83.5813	101.133		3	100	70.8161	103.62	141.076	114.569	106.267	98.8228
N39G	100	100	100	101.883	104.619	103.492
G40N	100	100	100	102.508	114.064	102.503		Fig. 4d
								CRBN-bound CK1a
									Flag-CRBN
									WT	N351G	Y355A	H357D	W386S	V388K
								1	100	0	9.83142	18.6188	0	0
								2	100	0	15.849	10.4666	0	0
								3	100	0	12.1372	12.6458	0	0

## Sheet: Fig. 5
Quantifications
Fig. 4B								Fig. 4E
GS/HSP90 level								GS/HSP90 level
	CHX+PBS			CHX+Wnt3a					siCTRL			siCRBN #1			siCRBN #3
Time (h)	1	2	3	1	2	3		CHX+Wnt3a (h)	1	2	3	1	2	3	1	2	3
0	100	84	96	100	92	102		0	100	100	100	100	100	100	100	100	100
0.5	78	73	66	69	65	61		0.5	95.9302	94.5619	99.9759	104.847	101.776	110.812	98.4127	89.3416	83.9076
1	73	71	67	57	57	59		1	90.0237	92.935	98.0769	105.734	105.581	105.657	102.774	94.3182	85.5242
2	67	67	67	54	58	44		2	51.3085	66.3396	71.4253	89.753	105.475	96.1139	87.4436	88.8413	95.1703
4	71	61	63	56	47	41		4	42.8153	67.3345	62.0513	94.0684	100.791	98.9295	77.4425	94.2154	87.2292
6	44	57	62	30	37	30		6	22.0982	37.3872	34.5912	102.376	108.388	120.382	86.4923	83.5076	89.7016
8	48	48	29	15	26	17		8	20.7509	15.0545	10.3098	111.461	99.6016	90.0311	78.6526	60.3239	55.1991
10	21	21	22	6	4	7		10	7.88265	9.38559	10.0733	90.0117	111.534	105.273	64.2615	78.7882	82.4076
Fig. 4C								Fig. 4F
c-Jun/HSP90 level								c-Jun/HSP90 level
	CHX+PBS			CHX+Wnt3a					siCTRL			siCRBN #1			siCRBN #3
Time (h)	1	2	3	1	2	3		CHX+Wnt3a (h)	1	2	3	1	2	3	1	2	3
0	100	91	97	100	85	99		0	100	100	100	100	100	100	100	100	100
0.5	76	76	77	74	74	80		0.5	83.2	105.7	105.1	101.839	102.258	98.1366	103.164	92.011	107.498
1	77	64	77	79	63	69		1	75.8	87.8	91.2	94.4081	96.5232	93.3333	101.305	101.579	117.266
2	69	62	69	42	53	44		2	67.7	76	62.5	106.096	94.9236	89.0435	96.0605	99.6204	106.16
4	69	54	59	31	54	44		4	51	46.5	33.8	69.4752	83.1725	96.456	81.579	97.4351	97.4678
6	46	52	60	18	18	35		6	37.2	40.5	27.6	97.0534	95.089	91.8261	101.127	87.9027	70.9813
8	26	21	28	12	15	23		8	13	23.3	11.4	93.6993	92.1571	77.2338	81.9291	94.6501	80.498
10	12	12	24	6	8	7		10	6.8	13.8	3.7	102.089	95.9336	88.6249	66.8789	88.2506	79.1861
Fig. 4D								Fig. 4G
MEIS2/HSP90 level								MEIS2/HSP90 level
	CHX+PBS			CHX+Wnt3a					siCTRL			siCRBN #1			siCRBN #3
Time (h)	1	2	3	1	2	3		CHX+Wnt3a (h)	1	2	3	1	2	3	1	2	3
0	100	98.3683	98.0864	100	100.571	96.2963		0	100	100	100	100	100	100	100	100	100
0.5	88.144	93.237	81.4123	65.5316	54.1353	78.8691		0.5	96.9911	85.8546	90.4823	103.336	102.647	110.621	94.3683	94.3207	83.9076
1	78.3842	63.4733	67.9158	48.174	33.9592	55.5556		1	63.7135	66.3405	74.3802	104.684	92.9523	105.195	86.8915	93.1507	93.9919
2	54.8853	48.0886	73.6728	21.1883	34.0515	44.9887		2	42.1736	43.4044	58.6631	97.6447	84.7583	90.326	85.0478	93.0047	70.3
4	53.0442	56.9335	68.9231	13.3544	27.0461	37.0215		4	35.0429	47.1559	51.2	88.6319	108.998	95.6019	86.496	98.0165	79.2192
6	46.9249	30.3779	40.8945	12.9331	18.9547	33.9556		6	17.0474	18.7439	25.4202	90.0521	108.896	94.1299	104.344	87.5931	65.9919
8	35.6364	22.6863	38.9259	12.2413	9.79624	19.685		8	11.389	9.45759	21.5151	74.1923	85.3661	88.3526	88.3763	66.1324	66.6835
10	34.7347	20.2587	34.4484	7.00282	8.99887	8.0002		10	10.9276	1.00533	16.8507	91.8551	101.395	91.2258	84.2782	67.4989	57.71

## Sheet: Fig. 6
Quantifications
Fig. 6a						Fig. 6e
Wnt reporter activity						wt organoid crypt-villus phenotype (%)
	PBS	Wnt3a					L-WRN
	siCTRL	siCTRL	siCRBN #1	siCRBN #3			shCtrl	shCrbn #C	shCrbn #D
1	1	19.9627	6.09441	5.36869		1	11.9149	24.7573	26.4901
2	1	15.3366	3.66379	8.47168		2	8.62944	27.3885	32.7778
3	1	20.4425	5.86694	7.45566		3	12.8049	33.125	42.0792
Fig. 6b
Wnt reporter activity
		Flag-CRBN
	Empty vector	WT	N351G	Y355A	H357D	W386S	V388K
1	1	2.24275	1.17325	0.699822	1.03737	0.80452	0.672826
2	1	2.67238	0.930592	0.979229	0.991865	0.620184	0.57827
3	1	1.92922	0.821716	0.965017	0.51882	0.827658	0.570488

## Sheet: Fig. 7
Quantifications
Fig. 7c
wing disc with Sens defect (%)
yi	ohgti1	ohgti2
0	55.3191	67.4419

## Sheet: Fig. 8
Quantifications
Fig. 8c			Fig. 8d
Eye loss phenotype (%)			lef1 expression/b-actin
WT	crbn mRNA		WT			crbn mRNA
0.2	17.9		1	2	3	1	2	3
			1.0006	1	1	1.24106	1.17974	1.43503
Fig. 8e
Cyclopic phenotype (%)
					dCas9 mRNA +
WT	dCas9 mRNA	crbn sgRNA A	crbn sgRNA B	crbn sgRNA E	crbn sgRNA A	crbn sgRNA B	crbn sgRNA E
0	0	0	0	0	17.6923	15	25.8621
Fig. 8f
lef1 expression/b-actin
						dCas9 mRNA +			crbn mRNA+
	WT	dCas9 mRNA	crbn sgRNA A	crbn sgRNA B	crbn sgRNA E	crbn sgRNA A	crbn sgRNA B	crbn sgRNA E	crbn sgRNA E
1	1	0.828998	1.31188	1.47317	1.29777	0.49189	0.45579	0.100682	0.591971
2	1	0.852491	0.967604	1.07094	1.08871	0.450809	0.403448	0.088438	0.581379
3	1	1.4237	0.974163	1.41839	1.33201	0.456486	0.290467	0.085109	0.474209
Fig. 8g
Cyclopic phenotype (%)
	crbn sgRNA E +
WT	dCas9 mRNA	crbn mRNA	ctnnb1 mRNA
0	31.4286	9.67742	8.57143

## Sheet: Sup fig. 1
Quantifications
Sup fig. 1a
Protein level
	CK1a			a-tubulin			b-catenin
Wnt3a (ng/mL)	1	2	3	1	2	3	1	2	3
0	100	100	100	100	100	100	100	100	100
25	94.5418	82.1376	68.4565	96.0664	71.8275	73.2947	95.203	127.138	82.7163
50	85.3921	63.0258	80	97.5862	91.1329	100	114.656	151.508	170
100	72.9554	56.8102	30	95.4978	85.0784	86	151.841	169.496	292
250	49.104	54.5282	40	99.2312	78.7612	85	236.88	276.833	256
500	35.526	51.7031	29.6762	107.166	80.8696	93.984	306.315	262.581	471.367
Sup fig. 1e
CK1a/HSP90 or CK1a/SP1 level
	Cytoplasm						Nucleus
	CHX + PBS			CHX + Wnt3a			CHX + PBS			CHX + Wnt3a
Time (h)	1	2	3	1	2	3	1	2	3	1	2	3
0	100	99.9999	100	100	100	100	100	99.9999	100	100	100	100
1	86.7179	86.6918	89.0885	79.8583	92.6642	85.9247	102.438	127.027	136.979	78.6086	123.796	104.323
4	83.4838	92.7077	76.2679	71.1897	58.8545	60.4622	117.257	131.581	129.226	87.8442	100.622	139.626
6	73.1732	80.8219	70.8225	45.0433	48.5894	31.2336	114.955	108.648	120.282	100.196	103.713	136.331
Sup fig. 1f
CK1a ilevel
	CK1α input			PTEN-bound CK1α
CHX + Wnt (h)	1	2	3	1	2	3
0	100	100	100	100	100	100
1	82.8466	90.0503	83.4926	121.819	101.739	72.479
4	83.2779	65.9253	73.8209	97.592	114.763	86.2652
6	38.7816	40.9614	31.0788	125.903	94.1914	120.902

## Sheet: Sup fig. 2
Quantifications
Sup fig. 2g
CK1a/HSP90 level
	siCTRL			siCRBN #1			siCRBN #3
CHX+Wnt3a (h)	1	2	3	1	2	3	1	2	3
0	100	100	100	100	100	100	100	100	100
0.5	61.9339	63.132	71.232	98.44	99.7261	100.968	99.0202	104.035	100.988
1	40.2852	37.4769	50.2586	96.9351	92.2722	101.441	92.4406	98.3696	107.435
2	27.6782	23.0702	35.3651	94.5093	112.701	99.0884	84.4072	80.5061	90.2828
4	24.812	20.7772	30.9517	90.2922	99.6016	101.131	77.0468	87.65	97.0212
6	17.5752	16.4092	19.9496	100.607	93.1085	97.4939	91.7304	82.4184	99.7044
8	17.4745	17.731	22.4425	93.8609	93.2544	90.7577	84.2511	92.2487	88.2499
10	4.70462	9.10417	17.4415	91.3002	102.386	102.088	72.5198	78.9407	84.3297

[truncated: 7 more sheets: Sup fig. 3, Sup fig. 4, Sup fig. 5, Sup fig. 6, Sup fig. 7, Sup fig. 8, Sup fig. 9]
